# Supplementary material for: Branched Chain Amino Acid Supplementation to a Hypocaloric Diet Does Not Affect Resting Metabolic Rate but Increases Postprandial Fat Oxidation Response in Overweight and Obese Adults after Weight Loss Intervention
Source: Nutrients. 2021 Nov 26;13(12):4245. doi: 10.3390/nu13124245 (PMC8708242; doi:10.3390/nu13124245)
Supplement: Supplementary file 1 [file nutrients-13-04245-s001.zip]

Archive with 1 entries (1 files):
- nutrients-1416691-supplementary.pdf
